# Supplementary material for: Genetic Diversity, Virulence, and Antibiotic Resistance Determinants of Campylobacter jejuni Isolates in Romania
Source: Pathogens. 2024 Aug 23;13(9):716. doi: 10.3390/pathogens13090716 (PMC11434920; doi:10.3390/pathogens13090716)
Supplement: Supplementary file 1 [file pathogens-13-00716-s001.zip]

Archive with 1 entries (1 files):
- pathogens-3134844-supplementary.pdf
